# Supplementary material for: Griffith theory of physical fractures, statistical procedures and entropy production: Rosetta stone’s legacy
Source: PLoS One. 2023 Nov 3;18(11):e0292486. doi: 10.1371/journal.pone.0292486 (PMC10624320; doi:10.1371/journal.pone.0292486)
Supplement: S1 Dataset — (TXT) [file pone.0292486.s001.txt]

		3.5-4.5		4.5-5.5		5.5-6.5		6.5-7.5		7.5-8.5
0.2 - 0.22		0		0		0		0		0
0.22 - 0.24		0		0		0		0		0
0.24 - 0.26		6		0		0		0		0
0.26 - 0.28		0		0		0		0		0
0.28 - 0.3		18		0		0		0		0
0.3 - 0.32		0		11		0		0		0
0.32 - 0.34		9		0		0		0		0
0.34 - 0.36		12		18		0		0		0
0.36 - 0.38		19		6		7		0		0
0.38 - 0.4		21		31		3		0		0
0.4 - 0.42		29		53		27		3		0
0.42 - 0.44		15		64		26		0		0
0.44 - 0.46		47		73		46		8		0
0.46 - 0.48		59		149		67		10		0
0.48 - 0.5		13		62		48		3		0
0.5 - 0.52		184		283		159		31		2
0.52 - 0.54		41		434		246		39		1
0.54 - 0.56		37		406		419		69		4
0.56 - 0.58		8		377		624		113		9
0.58 - 0.6		19		236		690		281		6
0.6 - 0.62		5		185		692		390		32
0.62 - 0.64		6		227		643		511		76
0.64 - 0.66		7		143		625		594		89
0.66 - 0.68		4		104		582		664		162
0.68 - 0.7		0		106		504		599		188
0.7 - 0.72		6		80		468		644		226
0.72 - 0.74		0		42		355		634		230
0.74 - 0.76		2		63		259		602		266
0.76 - 0.78		0		14		238		448		252
0.78 - 0.8		0		14		155		425		221
0.8 - 0.82		0		15		90		278		205
0.82 - 0.84		0		0		63		231		168
0.84 - 0.86		0		0		26		131		136
0.86 - 0.88		0		0		0		50		75
0.88 - 0.9		0		0		0		12		38
0.9 - 0.92		0		0		0		0		16
0.92 - 0.94		0		0		0		0		2
0.94 - 0.96		0		0		0		0		1
0.96 - 0.98		0		0		0		0		0
0.98 - 1.		0		0		0		0		0
